# Supplementary material for: Exploring the associations between the biomechanical and psychological mechanistic pathways of lower back pain development amongst persons with lower-limb amputation: A study protocol
Source: PLoS One. 2025 Feb 6;20(2):e0314523. doi: 10.1371/journal.pone.0314523 (PMC11801542; doi:10.1371/journal.pone.0314523)
Supplement: S1 File — (ZIP) [file pone.0314523.s005.zip]

Archive with 31 entries (31 files):
- PACE Corrected/S2_Fig.tif
- PACE Corrected/S2_Fig.tif
- PACE Corrected/S2_Fig.tif
- PACE Corrected/S2_Fig.tif
- PACE Corrected/S2_Fig.tif
- PACE Corrected/S2_Fig.tif
- PACE Corrected/S2_Fig.tif
- PACE Corrected/S2_Fig.tif
- PACE Corrected/S2_Fig.tif
- PACE Corrected/S2_Fig.tif
- PACE Corrected/S2_Fig.tif
- PACE Corrected/S2_Fig.tif
- PACE Corrected/S2_Fig.tif
- PACE Corrected/S2_Fig.tif
- PACE Corrected/S2_Fig.tif
- PACE Corrected/S2_Fig.tif
- PACE Corrected/S2_Fig.tif
- PACE Corrected/S2_Fig.tif
- PACE Corrected/S2_Fig.tif
- PACE Corrected/S2_Fig.tif
- PACE Corrected/S2_Fig.tif
- PACE Corrected/S2_Fig.tif
- PACE Corrected/S2_Fig.tif
- PACE Corrected/S2_Fig.tif
- PACE Corrected/S2_Fig.tif
- PACE Corrected/S2_Fig.tif
- PACE Corrected/S2_Fig.tif
- PACE Corrected/S2_Fig.tif
- PACE Corrected/S2_Fig.tif
- PACE Corrected/S2_Fig.tif
- PACE Corrected/S2_Fig.tif
